# Supplementary material for: How Does a Divided Population Respond to Change?
Source: PLoS One. 2015 Jul 10;10(7):e0128121. doi: 10.1371/journal.pone.0128121 (PMC4498743; doi:10.1371/journal.pone.0128121)
Supplement: S1 File — (ZIP) [file pone.0128121.s001.zip]

Archive with 28 entries (27 files):
- S1 File/
- S1 File/Text A.pdf
- S1 File/Video  Q.mov
- S1 File/Video A.mov
- S1 File/Video B.mov
- S1 File/Video C.mov
- S1 File/Video Captions.pdf
- S1 File/Video D.mov
- S1 File/Video E.mov
- S1 File/Video F.mov
- S1 File/Video G.mov
- S1 File/Video H.mov
- S1 File/Video I.mov
- S1 File/Video J.mov
- S1 File/Video K.mov
- S1 File/Video L.mov
- S1 File/Video M.mov
- S1 File/Video N.mov
- S1 File/Video O.mov
- S1 File/Video P.mov
- S1 File/Video R.mov
- S1 File/Video S.mov
- S1 File/Video T.mov
- S1 File/Video U.mov
- S1 File/Video V.mov
- S1 File/Video W.mov
- S1 File/Video X.mov
- S1 File/Video Y.mov
